# Supplementary material for: Modulating p-AMPK/mTOR Pathway of Mitochondrial Dysfunction Caused by MTERF1 Abnormal Expression in Colorectal Cancer Cells
Source: Int J Mol Sci. 2022 Oct 15;23(20):12354. doi: 10.3390/ijms232012354 (PMC9604058; doi:10.3390/ijms232012354)
Supplement: Supplementary file 1 [file ijms-23-12354-s001.zip]

Archive with 3 entries (3 files):
- Figure S1.pdf
- Table S1 Correlation analysis of MTERF1 protein expression with clinicopathological parameters in 52 colorectal cancer patients.pdf
- Table S2 Sequences of primers.pdf
